# Supplementary material for: High Prevalence, Genetic Diversity, and Recombination of Porcine Sapelovirus in Pig Farms in Fujian, Southern China
Source: Viruses. 2023 Aug 17;15(8):1751. doi: 10.3390/v15081751 (PMC10458035; doi:10.3390/v15081751)
Supplement: Supplementary file 1 [file viruses-15-01751-s001.zip]

Archive with 8 entries (6 files):
- Supplementary material -Table/
- Supplementary material -Table/Supplementary material -Table S1 Description of the studied population.xlsx
- Supplementary material -Table/Supplementary material -Table S4 The original detect results of PSV in the clinical samples in Fujian pig farms by qPCR.xlsx
- Supplementary material -Table/Supplementary_Material-Table S2 The primers for PSV whole genome amplification.pdf
- Supplementary material -Table/Supplementary_Material-Table S3 List of all PSVs used in this study.pdf
- Supplementary_Material-Figure/
- Supplementary_Material-Figure/Supplementary_Material-Figure S1 Establishment of TaqMan-based real-time PCR for PSV.pdf
- Supplementary_Material-Figure/Supplementary_Material-Figure S2 PSV whole genome PCR amplicon gel electrophoresis.pdf
