# Supplementary material for: High Prevalence, Genetic Diversity, and Recombination of Porcine Sapelovirus in Pig Farms in Fujian, Southern China
Source: Viruses. 2023 Aug 17;15(8):1751. doi: 10.3390/v15081751 (PMC10458035; doi:10.3390/v15081751)
Supplement: Supplementary file 1 [file viruses-15-01751-s001.zip › Supplementary material -Table/Supplementary material -Table S1 Description of the studied population.xlsx]

## Sheet: Sheet1
No.farms	number of collected sample				Description of the studied population
	Sow	Suckling pigs	Post-weaning pigs	Fattening pigs	Size of herdsa	Type of feed	Vaccination programb	The health status of pigs	Herd managementc
1	3	4	1	3	I	commercial	PTR+PT*	diarrhea	G
2	2	2	2	2	I	commercial	PTR+PT*	normal	G
3	1	6	2	2	I	commercial	PT+PT*	diarrhea	E
4	1	3	3	1	I	commercial	PT*	diarrhea	G
5	1	1	4	1	I	commercial	PT+PT*	diarrhea	G
6	1	4	1	3	I	commercial	PT+PT*	diarrhea	G
7	2	3	1	4	I	commercial	PT+PT*	normal	G
8	1	4	2	1	I	commercial	PT*	diarrhea	G
9	3	4	2	1	I	commercial	PTR+PT*	diarrhea	G
10	3	3	3	1	I	commercial	PT+PT*	diarrhea	G
11	1	4	2	2	I	commercial	PT	diarrhea	G
12	3	3	2	1	I	commercial	PT	diarrhea	G
13	2	3	1	2	I	commercial	PT*	normal	G
14	1	3	3	1	I	commercial	PTR+PT*	diarrhea	G
15	3	2	2	1	B	commercial	PTR+PT*	diarrhea	P
16	4	2	1	1	I	commercial	PT+PT*	diarrhea	G
17	3	3	1	1	I	commercial	PT+PT*	diarrhea	G
18	4	6	4	2	I	commercial	PTR+PT*	diarrhea	G
19	4	4	2	/	I	commercial	PTR+PT*	diarrhea	G
20	1	7	4	/	I	commercial	PTR+PT*	diarrhea	G
21	3	7	3	/	I	commercial	PTR+PT*	diarrhea	G
22	2	8	1	/	I	commercial	PT+PT*	diarrhea	G
23	2	8	1	/	I	commercial	PTR+PT*	diarrhea	G
24	3	2	1	/	B	commercial	PT+PT*	diarrhea	P
25	4	6	1	/	I	commercial	PT+PT*	diarrhea	G
26	3	/	1	/	I	commercial	PT+PT*	normal	G
27	3	/	2	/	I	commercial	PTR+PT*	diarrhea	G
28	2	/	3	/	I	commercial	PT+PT*	diarrhea	G
29	4	/	/	/	I	commercial	PT+PT*	diarrhea	G
30	2	/	/	/	I	commercial	PT	normal	G
a I: Industry size (≥3000 heads), F: Farrow-to-finish, B: Backyard raising
b PEDV-TGEV-PoRV trivalent attenuated vaccine (PTR for short), PEDV-TGEV duple attenuated vaccine (PT for short), and PEDV-TGEV duple inactivated vaccine (PT* for short).
c The veterinarian responsible for the farm classified the management as E: Excellent, G: Good, P: Passed, and F: Failed.
