# Supplementary material for: High Prevalence, Genetic Diversity, and Recombination of Porcine Sapelovirus in Pig Farms in Fujian, Southern China
Source: Viruses. 2023 Aug 17;15(8):1751. doi: 10.3390/v15081751 (PMC10458035; doi:10.3390/v15081751)
Supplement: Supplementary file 1 [file viruses-15-01751-s001.zip › Supplementary material -Table/Supplementary material -Table S4 The original detect results of PSV in the clinical samples in Fujian pig farms by qPCR.xlsx]

## Sheet: Suckling pigs
Age group	No. sample	no. farms	CT vaule	log10 copies/mL
Suckling pigs	1	1	25.12	7.76987
Suckling pigs	2	1	23.51	8.28806
Suckling pigs	3	1	28.59	6.65304
Suckling pigs	4	1	32.41	5.42356
Suckling pigs	5	2	NA
Suckling pigs	6	2	NA
Suckling pigs	7	3	33.15	5.18539
Suckling pigs	8	3	28.73	6.60798
Suckling pigs	9	3	24.36	8.01448
Suckling pigs	10	3	26.85	7.21307
Suckling pigs	11	3	NA
Suckling pigs	12	3	25.63	7.60573
Suckling pigs	13	4	NA
Suckling pigs	14	4	NA
Suckling pigs	15	4	NA
Suckling pigs	16	5	NA
Suckling pigs	17	6	28.7	6.61764
Suckling pigs	18	6	28.51	6.67879
Suckling pigs	19	6	29.65	6.31188
Suckling pigs	20	6	NA
Suckling pigs	21	7	NA
Suckling pigs	22	7	NA
Suckling pigs	23	7	NA
Suckling pigs	24	8	29.3	6.42453
Suckling pigs	25	8	29.68	6.30222
Suckling pigs	26	8	27.73	6.92984
Suckling pigs	27	8	27.67	6.94915
Suckling pigs	28	9	NA
Suckling pigs	29	9	28	6.84294
Suckling pigs	30	9	26.99	7.16801
Suckling pigs	31	9	26.92	7.19054
Suckling pigs	32	10	27.29	7.07145
Suckling pigs	33	10	NA
Suckling pigs	34	10	NA
Suckling pigs	35	11	NA
Suckling pigs	36	11	26.07	7.46411
Suckling pigs	37	11	26.01	7.48342
Suckling pigs	38	11	25.92	7.51239
Suckling pigs	39	12	NA
Suckling pigs	40	12	NA
Suckling pigs	41	12	23.57	8.26875
Suckling pigs	42	13	23.66	8.23978
Suckling pigs	43	13	23.62	8.25266
Suckling pigs	44	13	27.64	6.9588
Suckling pigs	45	14	NA
Suckling pigs	46	14	NA
Suckling pigs	47	14	NA
Suckling pigs	48	15	NA
Suckling pigs	49	15	NA
Suckling pigs	50	16	NA
Suckling pigs	51	16	27.39	7.03927
Suckling pigs	52	17	27.75	6.9234
Suckling pigs	53	17	NA
Suckling pigs	54	17	NA
Suckling pigs	55	18	NA
Suckling pigs	56	18	NA
Suckling pigs	57	18	NA
Suckling pigs	58	18	NA
Suckling pigs	59	18	NA
Suckling pigs	60	18	NA
Suckling pigs	61	19	NA
Suckling pigs	62	19	NA
Suckling pigs	63	19	NA
Suckling pigs	64	19	NA
Suckling pigs	65	20	27.92	6.86868
Suckling pigs	66	20	27.9	6.87512
Suckling pigs	67	20	28.04	6.83006
Suckling pigs	68	20	27.05	7.1487
Suckling pigs	69	20	NA
Suckling pigs	70	20	NA
Suckling pigs	71	20	NA
Suckling pigs	72	21	NA
Suckling pigs	73	21	NA
Suckling pigs	74	21	NA
Suckling pigs	75	21	NA
Suckling pigs	76	21	NA
Suckling pigs	77	21	NA
Suckling pigs	78	21	NA
Suckling pigs	79	22	NA
Suckling pigs	80	22	28.69	6.62086
Suckling pigs	81	22	28.78	6.59189
Suckling pigs	82	22	NA
Suckling pigs	83	22	28.45	6.6981
Suckling pigs	84	22	NA
Suckling pigs	85	22	27.97	6.85259
Suckling pigs	86	22	NA
Suckling pigs	87	23	NA
Suckling pigs	88	23	NA
Suckling pigs	89	23	28.5	6.68201
Suckling pigs	90	23	32.3	5.45896
Suckling pigs	91	23	33.5	5.07274
Suckling pigs	92	23	NA
Suckling pigs	93	23	NA
Suckling pigs	94	23	NA
Suckling pigs	95	24	23.92	8.1561
Suckling pigs	96	24	23.82	8.18828
Suckling pigs	97	25	NA
Suckling pigs	98	25	NA
Suckling pigs	99	25	NA
Suckling pigs	100	25	NA
Suckling pigs	101	25	NA
Suckling pigs	102	25	NA

## Sheet: Post-weaning pigs
Age group	No. sample	no. farms	CT vaule	log10 copies/mL
Post-weaning pigs	1	1	NA
Post-weaning pigs	2	2	26.33	7.38043
Post-weaning pigs	3	2	32.15	5.50724
Post-weaning pigs	4	3	NA
Post-weaning pigs	5	3	NA
Post-weaning pigs	6	4	NA
Post-weaning pigs	7	4	33.19	5.17251
Post-weaning pigs	8	4	30.05	6.18313
Post-weaning pigs	9	5	26.87	7.20663
Post-weaning pigs	10	5	NA
Post-weaning pigs	11	5	NA
Post-weaning pigs	12	5	NA
Post-weaning pigs	13	6	NA
Post-weaning pigs	14	7	NA
Post-weaning pigs	15	8	20.18	9.35983
Post-weaning pigs	16	8	21.13	9.05407
Post-weaning pigs	17	9	NA
Post-weaning pigs	18	9	NA
Post-weaning pigs	19	10	NA
Post-weaning pigs	20	10	22.23	8.70003
Post-weaning pigs	21	10	33.48	5.07918
Post-weaning pigs	22	11	34.35	4.79916
Post-weaning pigs	23	11	33.12	5.19504
Post-weaning pigs	24	12	NA
Post-weaning pigs	25	12	NA
Post-weaning pigs	26	13	22.16	8.72256
Post-weaning pigs	27	14	NA
Post-weaning pigs	28	14	NA
Post-weaning pigs	29	14	NA
Post-weaning pigs	30	15	34.72	4.68008
Post-weaning pigs	31	15	NA
Post-weaning pigs	32	16	NA
Post-weaning pigs	33	17	NA
Post-weaning pigs	34	18	NA
Post-weaning pigs	35	18	NA
Post-weaning pigs	36	18	NA
Post-weaning pigs	37	18	NA
Post-weaning pigs	38	19	NA
Post-weaning pigs	39	19	21.3	8.99936
Post-weaning pigs	40	20	18.9	9.77181
Post-weaning pigs	41	20	NA
Post-weaning pigs	42	20	NA
Post-weaning pigs	43	20	NA
Post-weaning pigs	44	21	NA
Post-weaning pigs	45	21	NA
Post-weaning pigs	46	21	NA
Post-weaning pigs	47	22	NA
Post-weaning pigs	48	23	NA
Post-weaning pigs	49	24	NA
Post-weaning pigs	50	25	NA
Post-weaning pigs	51	26	NA
Post-weaning pigs	52	27	NA
Post-weaning pigs	53	27	NA
Post-weaning pigs	54	28	NA
Post-weaning pigs	55	28	NA
Post-weaning pigs	56	28	NA

## Sheet: Fattening pigs
Age group	No. sample	no. farms	CT vaule	log10 copies/mL
Fattening pigs	1	1	NA
Fattening pigs	2	1	NA
Fattening pigs	3	1	NA
Fattening pigs	4	2	30.21	6.13164
Fattening pigs	5	2	31.22	5.80657
Fattening pigs	6	3	NA
Fattening pigs	7	3	NA
Fattening pigs	8	4	NA
Fattening pigs	9	5	NA
Fattening pigs	10	6	NA
Fattening pigs	11	6	NA
Fattening pigs	12	6	NA
Fattening pigs	13	7	NA
Fattening pigs	14	7	NA
Fattening pigs	15	7	NA
Fattening pigs	16	7	NA
Fattening pigs	17	8	32.15	5.50724
Fattening pigs	18	9	28.9	6.55327
Fattening pigs	19	10	NA
Fattening pigs	20	11	NA
Fattening pigs	21	11	NA
Fattening pigs	22	12	NA
Fattening pigs	23	13	NA
Fattening pigs	24	13	NA
Fattening pigs	25	14	30.15	6.15095
Fattening pigs	26	15	NA
Fattening pigs	27	16	NA
Fattening pigs	28	17	NA
Fattening pigs	29	18	NA
Fattening pigs	30	18	NA

## Sheet: Sow
Age group	No. sample	no. farms	CT vaule	log10 copies/mL
Sow	1	1	28.65	6.63373
Sow	2	1	NA
Sow	3	1	27.44	7.02317
Sow	4	2	NA
Sow	5	2	NA
Sow	6	3	29.8	6.2636
Sow	7	4	33.5	5.07274
Sow	8	5	NA
Sow	9	6	26.32	7.38365
Sow	10	7	NA
Sow	11	7	NA
Sow	12	8	26.89	7.20019
Sow	13	9	NA
Sow	14	9	NA
Sow	15	9	NA
Sow	16	10	NA
Sow	17	10	NA
Sow	18	10	30.01	6.19601
Sow	19	11	28.35	6.73029
Sow	20	12	NA
Sow	21	12	NA
Sow	22	12	NA
Sow	23	13	26.45	7.34181
Sow	24	13	25.33	7.70229
Sow	25	14	33.22	5.16286
Sow	26	15	NA
Sow	27	15	NA
Sow	28	15	NA
Sow	29	16	NA
Sow	30	16	NA
Sow	31	16	NA
Sow	32	16	NA
Sow	33	17	NA
Sow	34	17	27.14	7.11973
Sow	35	17	26.33	7.38043
Sow	36	18	NA
Sow	37	18	NA
Sow	38	18	NA
Sow	39	18	NA
Sow	40	19	NA
Sow	41	19	NA
Sow	42	19	NA
Sow	43	19	NA
Sow	44	20	26.33	7.38043
Sow	45	21	NA
Sow	46	21	NA
Sow	47	21	NA
Sow	48	22	33.15	5.18539
Sow	49	22	NA
Sow	50	23	NA
Sow	51	23	NA
Sow	52	24	NA
Sow	53	24	NA
Sow	54	24	NA
Sow	55	25	NA
Sow	56	25	NA
Sow	57	25	NA
Sow	58	25	NA
Sow	59	26	NA
Sow	60	26	26.15	7.43836
Sow	61	26	28.14	6.79788
Sow	62	27	NA
Sow	63	27	NA
Sow	64	27	NA
Sow	65	28	NA
Sow	66	28	NA
Sow	67	29	NA
Sow	68	29	NA
Sow	69	29	NA
Sow	70	29	NA
Sow	71	30	26.12	7.44802
Sow	72	30	NA
				6.74781
